# Supplementary material for: Liquid Biopsies from Pleural Effusions and Plasma from Patients with Malignant Pleural Mesothelioma: A Feasibility Study
Source: Cancers (Basel). 2021 May 18;13(10):2445. doi: 10.3390/cancers13102445 (PMC8157824; doi:10.3390/cancers13102445)
Supplement: Supplementary file 1 [file cancers-13-02445-s001.zip]

Archive with 1 entries (1 files):
- cancers-1196296-supplementary.xlsx
