# Supplementary material for: Liquid Biopsies from Pleural Effusions and Plasma from Patients with Malignant Pleural Mesothelioma: A Feasibility Study
Source: Cancers (Basel). 2021 May 18;13(10):2445. doi: 10.3390/cancers13102445 (PMC8157824; doi:10.3390/cancers13102445)
Supplement: Supplementary file 1 [file cancers-13-02445-s001.zip › cancers-1196296-supplementary.xlsx]

## Sheet: Table S1
Table S1: patients clinical data
group	subject	gender	age at diagnosis	diagnosis	histological	death
GE	696	M	66	2001-06-16	sarcomatoid	2002-02-20
	1148	M	75	2009-06-16	epithelioid	2012-03-17
	1725	M	81	2009-04-07	epithelioid	2009-08-21
	2294	M	78	2010-03-31	not defined	2010-08-17
	2324	F	68	2010-06-11	epithelioid	2010-10-10
	2438	M	68	2011-01-17	epitheliomorphic	2011-08-03
	2829	M	66	2009-09-17	epithelioid	2009-10-19
PT	01T	F	80	2018-07-07	epithelioid	16 ott 2019
	02T	F	78	2018-08-15	epithelioid	24 Feb 2019
	03T	F	68	2017-12-19	epithelioid	11 Set 2018
	04T	M	53	2017-06-02	epithelioid	14 Apr 2018
	05T	M	61	2017-06-07	mixed	24 Dic 2017
	02P	M	73	2017-12-15	sarcomatoid	2017-09-09
	03P	M	82	2017-03-28	epithelioid	2017-11-05
